# Supplementary material for: Scanning Micro X-ray Fluorescence and Multispectral Imaging Fusion: A Case Study on Postage Stamps
Source: J Imaging. 2024 Apr 22;10(4):95. doi: 10.3390/jimaging10040095 (PMC11051289; doi:10.3390/jimaging10040095)
Supplement: Supplementary file 1 [file jimaging-10-00095-s001.zip]

Archive with 2 entries (2 files):
- jimaging-2935404-supplementary v.02.pdf
- Video S1.avi
